# Supplementary material for: Racial Disparities in the Heavy Metal Contamination of Urban Soil in the Southeastern United States
Source: Int J Environ Res Public Health. 2022 Jan 19;19(3):1105. doi: 10.3390/ijerph19031105 (PMC8834334; doi:10.3390/ijerph19031105)
Supplement: Supplementary file 1 [file ijerph-19-01105-s001.zip]

Archive with 1 entries (1 files):
- ijerph-1530239-supplementary.pdf
